# Supplementary material for: Maternal body mass index and access to antenatal care: a retrospective analysis of 619,502 births in England
Source: BMC Pregnancy Childbirth. 2017 Sep 6;17:290. doi: 10.1186/s12884-017-1475-5 (PMC5588551; doi:10.1186/s12884-017-1475-5)
Supplement: Additional file 1: — Comparison of included and excluded data. A comparison of the characteristics of the included and excluded population, including the exposure variables (maternal BMI, other sociodemographic variables) and outcome variables (late booking and trimester of booking) (XLSX 14 kb) [file 12884_2017_1475_MOESM1_ESM.xlsx]

## Sheet: Sheet 2
Additional File 1: Comparison of included and excluded population characteristics
	Included Data		Excluded Data
	(n=619,502)		(n=118,805)
Late booking (after 97 days) (N, %)
Yes	226234	36.5	39603	38.5776
No	393268	63.5	63055	61.4224
BMI (Mean, SD)	25.04	5.06	24.7	5
BMI Groups (N, %)
Underweight	19393	3.1	390	3.21067
Recommended	346347	55.9	7122	58.6318
Overweight	163282	26.4	3062	25.2079
Obese	90480	14.6	1573	12.9497
Age (Mean, SD)	28.74	5.95	29	6
Age Groups (N, %)
<18	12803	2.06666	2872	2.4
18-24	147198	23.7607	27048	22.8
25-30	207699	33.5268	37380	31.5
>30	250177	40.3836	49667	41.8
Not valid	1625	0.262307	1838	1.5
Teenage pregnancy (under 18) (N, %)
Yes	12803	2.06666	2872	2.4
No	605074	97.671	114095	96
Not valid	1625	0.262307	1838	1.5
Parity (Mean, SD)	1.13	1.23	1	1
Parity Groups (N, %)
0	215609	34.8036	38880	32.7
1	215331	34.7587	39075	32.9
2	102061	16.4747	19444	16.4
>3	69552	11.2271	13083	11
Not valid	16949	2.73591	8323	7
Ethnicity (N, %)
South Asian or Asian British	50762	8.194	7241	6.09486
Black of Black British	22531	3.63695	5563	4.68246
Chinese or other Ethnic Group	11399	1.84003	2775	2.33576
Mixed	5966	0.963032	1097	0.923362
White	447550	72.2435	80007	67.3431
Not valid	81294	13.1225	22122	18.6204
Employment (N, %)
Employed	262556	42.3818	45333	38.1575
Higher Education	8047	1.29895	1207	1.01595
Housewife/ Carer	92938	15.0021	17153	14.4379
Not Employed	44430	7.17189	6970	5.86676
School Age/ Education under 18 years	5092	0.821951	1211	1.01932
Not valid	206439	33.3234	46931	39.5025
IMD Quintile (N, %)
5- Least Deprived	125474	20.254	25812	21.7264
4	104106	16.8048	20536	17.2855
3	110058	17.7656	21080	17.7434
2	119657	19.315	22742	19.1423
1- Most deprived	136404	22.0183	23406	19.7012
Not valid	23803	3.84228	5229	4.40133
Not valid refers to missing cases and not known cases.
Total dataset % with missing or invalid BMI n= 106,658, 14.4%
Total dataset % with missing or invalid gestation at booking in days n=12,147 , 1.6%
